# Supplementary material for: N6-methyladenosine-modification of USP15 regulates chemotherapy resistance by inhibiting LGALS3 ubiquitin-mediated degradation via AKT/mTOR signaling activation pathway in hepatocellular carcinoma
Source: Cell Death Discov. 2025 Jan 10;11:3. doi: 10.1038/s41420-024-02282-y (PMC11724082; doi:10.1038/s41420-024-02282-y)
Supplement: Supplementary file 4 — Primer sequences in the study [file 41420_2024_2282_MOESM4_ESM.xlsx]

## Sheet: Sheet1
Supplementary Table.1 Primer sequences in the study
Gene	Primer sequences
USP15
forward	CGATACATGAGAGACAAGTTGGATACC
reverse	AGCAATCAGATTATAGCGGCAAGG
CD133
forward	GCTACTTGGCTCAGACTGGTAAATC
reverse	AAGGACTCGTTGCTGGTGAATTG
EPCAM
forward	TGGTTGTGGTGATAGCAGTTGTTG
reverse	AGCCTTCTCATACTTTGCCATTCTC
SOX2
forward	GCACAACTCGGAGATCAGCAAG
reverse	GGCAGCGTGTACTTATCCTTCTTC
ALDH1
forward	ACGCCAGACTTACCTGTCCTACTC
reverse	TCTTGCCACTCACTGAATCATGCC
OCT4
forward	GTGGTCCGAGTGTGGTTCTGTAAC
reverse	CCCAGCAGCCTCAAAATCCTCTC
LGALS3
forward	TCCACTTTAACCCACGCTTCAATG
reverse	ACCGACTGTCTTTCTTCCCTTCC
Mettl3
forward	CTGTGTCCATCTGTCTTGCCATC
reverse	CCTCGCTTTACCTCAATCAACTCC
