# Supplementary material for: N6-methyladenosine-modification of USP15 regulates chemotherapy resistance by inhibiting LGALS3 ubiquitin-mediated degradation via AKT/mTOR signaling activation pathway in hepatocellular carcinoma
Source: Cell Death Discov. 2025 Jan 10;11:3. doi: 10.1038/s41420-024-02282-y (PMC11724082; doi:10.1038/s41420-024-02282-y)
Supplement: Supplementary file 5 — Relationship between USP15 and clinicopathological parameters in 52 HCC patients [file 41420_2024_2282_MOESM5_ESM.xlsx]

## Sheet: Sheet1
Table. 1 Relationship between USP15 and clinicopathological parameters in 52 HCC patients
Variables	Number of cases	USP15 expression		P value
		low	high
Ages
≥50	22	12	10
＜50	30	14	16	0.5745
Gender
Male	22	9	13
Female	30	17	13	0.2615
Etiology
No	23	12	11
Yes	29	14	15	0.78
Serum AFP
≤200	21	13	8
＞200	31	13	18	0.1576
Tumor stage
I/II	27	19	8
III/IV	25	7	18	0.0023
Tumor size
≤5cm	30	21	9
＞5cm	22	5	17	＜0.001
Alcohol history
No	30	14	16
Yes	22	12	10	0.5745
Cirrhosis
No	23	18	5
Yes	29	8	21	＜0.001
Microvascular invasion
No	23	7	16
Yes	29	19	10	0.012
Smoking
No	24	13	11
Yes	28	13	15	0.578
